# Supplementary material for: Genetic differentiation in the MAT-proximal region is not sufficient for suppressing recombination in Podospora anserina
Source: G3 (Bethesda). 2025 Jan 24;15(4):jkaf015. doi: 10.1093/g3journal/jkaf015 (PMC12005146; doi:10.1093/g3journal/jkaf015)
Supplement: jkaf015_Supplementary_Data [file jkaf015_supplementary_data.zip › Supplementary_Table_S1_G3-2025-405667.xlsx]

## Sheet: Feuil1
Supplementary Table S1: Strains used in this study, with their name, genotype, the marker they carry and the references.
Name	Genotype	Marker	Reference
S	Big “S”	none	(Rizet and Engelmann 1949; Espagne et al. 2008)
LPRM	See text	none	This study
∆ku70	ku70::genR	Geneticin	(El-Khoury et al. 2008)
∆PaRid	PaRid::hygR	Hygromycin	(Grognet et al. 2019)
ΔPa_1_18960	Pa_1_18960::hygR	Hygromycin	(Grognet, Bidard, et al. 2014)
ΔPa_3_6380	Pa_3_6380::genR	Geneticin	Grognet P. unpublished
ΔPa_3_8000	Pa_3_8000::hygR	Hygromycin	Debuchy R. unpublished
